# Supplementary material for: A Mask-Shaped Respiration Sensor Using Triboelectricity and a Machine Learning Approach toward Smart Sleep Monitoring Systems
Source: Polymers (Basel). 2022 Aug 29;14(17):3549. doi: 10.3390/polym14173549 (PMC9460850; doi:10.3390/polym14173549)
Supplement: Supplementary file 1 [file polymers-14-03549-s001.zip]

Archive with 1 entries (1 files):
- polymers-1855283-SI.pdf
